# Supplementary material for: Common disease signatures from gene expression analysis in Huntington’s disease human blood and brain
Source: Orphanet J Rare Dis. 2016 Aug 1;11:97. doi: 10.1186/s13023-016-0475-2 (PMC4968014; doi:10.1186/s13023-016-0475-2)
Supplement: Additional file 4 — Annotations of blood modules associated with HD. In this file we include detailed information about the annotations per semantic type of each module in blood that is associated with HD. (XLS 37 kb) [file 13023_2016_475_MOESM4_ESM.xls]

## Sheet: blue
biological process	cellular function	disease or syndrome	molecular function
Sumoylation	Centrosome	neu-laxova syndrome	ubiquitin activity
Nuclear Export	endosomal sorting complex required for transport location	paroxysmal kinesigenic choreoathetosis	protein folding chaperone
nucleocytoplasmic transport	anaphase-promoting complex	tuberous sclerosis 2 (disorder)	ubiquitin binding
polyubiquitin activity	26s proteasome location	type i primary hyperoxaluria	proteasome endopeptidase complex
Nuclear Import	ribonucleoprotein complex location	niemann-pick disease, type c	ikappab kinase activity
histone modification	Spliceosomes	type 2 polycystic kidney disease	[hydroxymethylglutaryl-coa reductase (nadph)] kinase activity
chromatin remodeling	chromatin location	muscular dystrophy, emery-dreifuss	camp-dependent protein kinase activity
cell cycle checkpoint	nucleosome location	tuberous sclerosis 1 (disorder)	[acetyl-coa carboxylase] kinase activity
Deubiquitination	Endosomes	Tauopathies	cyclin-dependent protein kinase regulator activity
cyclin-dependent protein kinase inhibitor activity	ikappab kinase complex	hereditary gingival fibromatosis	RNA Binding
tumor suppressor activity	ubiquitin ligase complex	Neurodegenerative Disorders	cyclin-dependent protein kinase inhibitor activity
pre-mrna splicing	positive transcription elongation factor complex location b	niemann-pick diseases	kinase activity
Histone Acetylation	Nuclear speck	Huntington Disease	26s protease activity
Transcription Elongation	trans-golgi network	alzheimer disease, familial	ubiquitin-protein ligase activity
vesicle-mediated transport	Intranuclear body	retinitis pigmentosa 2 (disorder)	1-phosphatidylinositol-3-kinase activity
chromatin assembly and disassembly	chromatin remodeling complex location	hemophagocytic lymphohistiocytosis, familial, 2	map kinase kinase activity
Autophagy	signalosome	Recruitment	map kinase kinase kinase activity
cell cycle arrest	small nuclear ribonucleoprotein complex location	retinitis pigmentosa 3	cyclin-dependent protein kinase activity
histone methylation	histone deacetylase complexes	Nasopharyngeal carcinoma	anaphase-promoting complex activity
Protein Dephosphorylation	late endosome	peutz-jeghers syndrome	phosphatase 2A

## Sheet: green
biological process	cellular function	disease or syndrome	molecular function
Sumoylation	endosomal sorting complex required for transport location	neu-laxova syndrome	ubiquitin activity
tumor suppressor activity	Centrosome	paroxysmal kinesigenic choreoathetosis	1-phosphatidylinositol-3-kinase activity
cyclin-dependent protein kinase inhibitor activity	ubiquitin ligase complex	spastic paraplegia 4, autosomal dominant	cyclin-dependent protein kinase inhibitor activity
Deubiquitination	Endosomes	tuberous sclerosis 2 (disorder)	protein folding chaperone
polyubiquitin activity	anaphase-promoting complex	type i primary hyperoxaluria	proteasome endopeptidase complex
nucleocytoplasmic transport	26s proteasome location	spastic paraplegia, hereditary	ubiquitin binding
Nuclear Export	trans-golgi network	Troyer syndrome	ubiquitin-protein ligase activity
cell cycle arrest	Golgi Apparatus	tuberous sclerosis 1 (disorder)	cyclin-dependent protein kinase regulator activity
vesicle-mediated transport	Early endosome	muscular dystrophy, emery-dreifuss	kinase activity
cell cycle checkpoint	chromatin location	spinocerebellar ataxia type 7	mp kinase activity
protein ubiquitination	late endosome	Rieger syndrome	map kinase kinase activity
cell cycle regulation	signalosome	hyperparathyroidism-jaw tumor syndrome	anaphase-promoting complex activity
Nuclear Import	recycling endosome	Fanconi Anemia	ERK1 activity
mitotic cell cycle	Intranuclear body	Centronuclear myopathy	map kinase kinase kinase activity
Cell Cycle	Endoplasmic Reticulum	machado-joseph disease	map kinase activity
histone modification	Kinetochores	hereditary autosomal dominant spastic paraplegia	p53 binding
er-associated protein catabolic process	nucleosome location	Noonan Syndrome	epidermal growth factor receptor activity
Cytokinesis	Golgi membrane	Progeria	cyclin-dependent protein kinase activity
protein transport	pole of spindle	van der woude syndrome	pyruvate dehydrogenase (acetyl-transferring) kinase activity
centrosome duplication	Microtubules	Ataxia, Spinocerebellar	ligase activity

## Sheet: orangered4
biological process	cellular function	disease or syndrome	molecular function
nitric-oxide synthase inhibitor activity	ampa receptor location	aromatic alpha-keto acid reductase	diiodophenylpyruvate reductase activity
protein targeting to lysosome	post-synaptic density	Myxomatosis, Infectious	nos activity (molecular function)
RNA Editing	ionotropic glutamate receptor complex	Huntington Disease	aldose reductase activity
base excision repair	endosomal sorting complex required for transport location	hair morphology 1	nitric oxide synthase activity
long-term potentiation	Presynaptic Terminals	epilepsy, lateral temporal	n-methyl-d-aspartate selective glutamate receptor activity
regulation of synapse	calmodulin-dependent protein kinase activity	dominant intermediate c charcot-marie-tooth disease	nadph diaphorase activity
NADPH oxidation	Synapses	epilepsy, lateral temporal lobe, autosomal dominant	endonuclease activity
neuron death	Excitatory Synapse	photoparoxysmal response 1	ionotropic glutamate receptor activity
Sumoylation	juxtaparanode region of axon	type i primary hyperoxaluria	mannose binding
nitric oxide biosynthetic process	potassium channel complex	Diabetic cataract	membrane-associated guanylate kinase activity
sorbitol biosynthetic process	Spliceosomes	Oculopalatoskeletal syndrome	calmodulin-dependent protein kinase activity
mRNA editing	Nerve Endings	autosomal dominant partial epilepsy with auditory features	oxidoreductase activity
pre-mrna splicing	Synaptic Vesicles	Diabetic Neuropathies	fibroblast growth factor binding
Synaptic Transmission	Dendritic Spines	x-linked 1 spinal and bulbar muscular atrophy	glutamate binding
inhibition of glutamate secretion	cell body	bilateral cataracts (disorder)	dynein activity
regulation of membrane potential	Synaptosomes	Mucolipidoses	carbonyl reductase (nadph) activity
glutamatergic synaptic transmission	cell body of neuron	Episodic ataxia	diaphorase activity
protein desumoylation	Autophagic vacuoles	spinocerebellar ataxia 17	nitric-oxide synthase binding
tubuloglomerular feedback	Postsynaptic Membrane	Nodular glomerulosclerosis	ubiquitin activity
regulation of cellular respiration	Dendrites	Diabetic Nephropathy	glycosylase

## Sheet: plum1
biological process	cellular function	disease or syndrome	molecular function
meiotic recombination checkpoint	Caveolae	spinocerebellar ataxia 12	nad(p)h dehydrogenase (quinone) activity
caveola assembly	caveolar membrane	spinocerebellar ataxia 8	hormone-sensitive lipase activity
Fibrinolysis	membrane raft	spinocerebellar ataxia type 2	3-OST-2
plasminogen activation	trans-golgi network	Bloom Syndrome	dihydronicotinamide riboside quinone reductase activity
cholesterol efflux	glycolipid-enriched membrane domain	spinocerebellar ataxia type 6 (disorder)	3-OST-3
Protein Prenylation	Golgi Apparatus	spinocerebellar ataxia type 7	u-plasminogen activator receptor activity
Cholesterol Homeostasis	eisosome	machado-joseph disease	nucleosome binding
Endocytosis	mitotic checkpoint complex location	spinocerebellar ataxia type 1	dt-diaphorase activity
cholesterol biosynthetic process	Focal Adhesions	spinocerebellar ataxia 10	cholesterol esterase activity
pachytene	Endosomes	Werner Syndrome	protein kinase c binding
Meiosis	Synaptonemal Complex	spinocerebellar ataxia 17	cholesterol binding
Anaphase	Golgi ribbon	Ataxia, Spinocerebellar	GTP Binding
Mitotic Anaphase	SMN Complex	cholesterol ester storage disease	sulfotransferase activity
Meiotic Recombination	late endosome	type 2 (disorder) pachyonychia congenita	helicase activity
Mitotic Prophase	Kinetochores	jadassohn lewandowsky type pachyonychia congenita	ERK1 activity
protein transport	Golgi membrane	spinocerebellar ataxia 14	[hydroxymethylglutaryl-coa reductase (nadph)] kinase activity
cell cycle checkpoint	Early endosome	Wolman Disease	camp-dependent protein kinase activity
activation of protein complex assembly	recycling endosome	Diastrophic dysplasia	[acetyl-coa carboxylase] kinase activity
tumor suppressor activity	camp-dependent protein kinase complex location	spinocerebellar degeneration	cholesteryl ester hydrolase activity
Lipolysis	Meiotic chromosome	Hypogonadotropic hypogonadism	geranyltransferase activity

## Sheet: plum2
biological process	cellular function	disease or syndrome	molecular function
m phase of mitotic cell cycle	endosomal sorting complex required for transport location	human herpes virus 8 infection	sialic acid binding
negative regulation of wnt receptor signaling pathway	septin cytoskeleton	Troyer syndrome	ubiquitin-activating enzyme activity
retinal pigment epithelium development	septin complex	kaposi sarcoma-associated herpesvirus infection	semicarbazide-sensitive amine oxidase activity
Chromatin Modeling	trap complex location	Idiopathic polyarthritis	insulin-like growth factor binding
bmp signaling pathway	b-cell receptor complex location	Angiolymphoid hyperplasia	ubiquitin activity
chorio-allantoic fusion	pre-b cell receptor complex	Herpesviridae Infections	ligase activity
regulation of photomorphogenesis	histone acetyltransferase complex	late spondyloepiphyseal dysplasia	enzyme activator activity
rotokinesis	Mitotic chromosome	Mucopolysaccharidosis IV	beta-catenin binding
dorsal-ventral pattern formation	Autosome	Norrie disease	transmembrane receptor activity
neutrophil mediated immunity	capsomere	Trisomy 12	anaphase-promoting complex activity
histone ubiquitination	anaphase-promoting complex	neu-laxova syndrome	ubiquitin-protein ligase activity
plant development in response to light	nurd complex location	macular corneal dystrophy type i	ubiquitin binding
photomorphogenesis	elg1 rfc-like complex	Werner Syndrome	CTPase activity
Sumoylation	26s proteasome location	renal tubular acidosis	proteasome endopeptidase complex
up regulation of transcription	septin ring	Spondyloepiphyseal Dysplasia	isg15 activating enzyme activity
histone chaperone	cohesin complex	Neurogenic arthropathy	ubiquitin thioesterase activity
protein ubiquitination	ikappab kinase complex	complete trisomy 18 syndrome	histone binding
hemopoietic stem cell differentiation	integral to plasma membrane	autosomal dominant (disorder) craniodiaphyseal dysplasia	ubiquitin protein ligase binding
stimulation of protein kinase activity	ubiquitin ligase complex	cafe au lait spots, multiple	vetispiradiene synthase activity
mitotic sister chromatid segregation	Centromere	CAMPOMELIC DYSPLASIA	histone methyltransferase activity

## Sheet: salmon4
biological process	cellular function	disease or syndrome	molecular function
snRNP recycling	u5 snrnp location	progressive familial intrahepatic 3 cholestasis	p-glycoprotein activity
engulfment of apoptotic cell	u4 snrnp location	progressive intrahepatic cholestasis (disorder)	retinol dehydrogenase activity
via transesterification reactions rna splicing	catalytic step 1 spliceosome	progressive familial intrahepatic 2 cholestasis	atp-binding cassette (abc) transporter activity
actin filament-based process	atp-binding cassette (abc) transporter activity	infection by human herpesvirus 7	multidrug resistance exporter
flippase	u6 snrnp location	benign recurrent intrahepatic cholestasis	sialic acid binding
rac protein signal transduction	Spliceosomes	Roseolovirus Infections	MDR protein
spliceosome assembly pathway	small nuclear ribonucleoprotein complex location	Exanthema Subitum	ATP binding
pre-mrna splicing	u1 snrnp location	cataract, autosomal recessive, early-onset, pulverulent	multidrug transporter activity
Drug Transport	prespliceosome	Intrahepatic Cholestasis	2-ketobutyrate formate-lyase activity
lens development in camera-type eye	u2 snrnp location	cholestasis, benign recurrent intrahepatic 2	snRNA binding
bile salt transport	ruffle membrane	bilateral cataracts (disorder)	phosphatidylethanolamine n-methyltransferase activity
phospholipid transport	Lamellipodia	congenital lamellar cataract	flippase activity
spliceosome disassembly	nineteen complex	retinitis pigmentosa 13	GTP Binding
small gtpase mediated signal transduction	commitment complex	Cholestasis	snRNP binding
gonad morphogenesis	ribonucleoprotein complex location	jaundice, chronic idiopathic	rho guanine nucleotide exchange factor activity
phospholipid translocation	Focal Adhesions	autosomal dominant cataract	primary active transporter
myofiber development	snrnp u11 location	Lens Opacities	guanyl-nucleotide exchange factor activity
activation of rac gtpase activity	cell surface extensions	infection by human herpesvirus 6	nucleotide binding
phagosome formation	Pseudopodia	pulverulent Cataracts	adenosinetriphosphatase activity
phospholipid dephosphorylation	phagocytic cup	cholestatic liver disease	tubulin gtpase activity

## Sheet: thistle2
biological process	cellular function	disease or syndrome	molecular function
sphingolipid biosynthetic process	leading edge membrane	type 1 hereditary sensory autonomic neuropathy	serine palmitoyltransferase activity
protein localization at cell surface	actin cap	sensory neuropathy, hereditary	serine c-palmitoyltransferase activity
sphingosine biosynthetic process	Actin myofilament	hereditary sensory and autonomic neuropathies	serine-pyruvate transaminase activity
regulation of actin filament length	chloroplast chromosome	alpha-Dystroglycanopathies	protein o-mannosyltransferase activity
sphingolipid metabolic process	Rpd3L complex	amyotrophic lateral sclerosis 5	enolase activity
barbed-end actin filament capping	filamentous actin location	muscular dystrophy, limb-girdle, type 2k	3-ketosphinganine reductase activity
inhibition of transcription factor activity	Stress Fibers	hemophagocytic lymphohistiocytosis, familial, 2	protein kinase activator activity
ceramide biosynthetic process	H zone	wieacker-wolff syndrome	protein phosphatase binding
SAPK cascade	Actin cytoskeleton	hereditary sensory radicular neuropathy	tropomyosin binding
sphingomyelin biosynthetic process	dynactin complex	charcot-marie-tooth disease, axonal, type 2b (disorder)	tau kinase activity
regulation of pharyngeal pumping	Adherens Junction	muscular dystrophy, limb-girdle, type 1b (disorder)	nervous system specific enolase activity
actin filament severing	Zonula Adherens	type 2 hereditary sensory autonomic neuropathy	protein kinase binding
negative regulation of cell cycle	intine	congenital muscular dystrophy (disorder)	reticuline oxidase activity
regulation of cytoskeleton organization	costamere location	Posttransfusion purpura	alanine trna activity
microtubule catastrophe	Focal Adhesions	type 1-like syndrome neurofibromatosis	sphingomyelin synthase activity
myofibril assembly	Microfilaments	oral allergy syndrome	[phosphotyrosine]protein phosphatase activity
plant development in response to light	M line	chronic skin ulcer	actin monomer binding
ceramide metabolic process	Microtubule cytoskeleton	specific language impairment 2	actin binding
focal adhesion assembly	Myosin myofilament	allergy to eggs	ceramide synthase activity
tRNA methylation	Sarcomeres	muscle eye brain disease	protein tyrosine phosphatase activity

## Sheet: violet
biological process	cellular function	disease or syndrome	molecular function
transcription-coupled nucleotide-excision repair	cytolytic granule	lymphocytic choriomeningitis	interleukin-15 binding activity
Lymphocyte Activation	Immunological Synapses	bilateral frontoparietal polymicrogyria	interleukin-12 binding activity
cell activation	interleukin-23 complex	Rieger syndrome	interleukin-7 binding activity
t-cell activation	interleukin-12 complex	pelger-huet anomaly	interferon-gamma binding
Antigen Presentation	receptor complex	cardiomyopathy, dilated, 1b	interleukin-21 binding activity
major histocompatibility complex location	membrane raft	simian acquired immunodeficiency syndrome	interleukin-5 binding activity
antibody -dependent cell cytotoxicity	post-synaptic density	Tumor Immunity	interleukin-4 binding activity
Cell development	interleukin-35 complex	congenital generalized lipodystrophy type 1	interleukin-2 receptor activity
cytokine production	ampa receptor location	manifestations of immunopathology	interleukin-15 receptor activity
t cell differentiation	Cell surface	lymphopenia	interleukin-18 binding activity
killer activity	Focal Adhesions	graft-vs-host disease	interleukin-13 binding activity
cytokine secretion	Viral envelope	Lymphohistiocytosis, Hemophagocytic	il-17 activity
t-cell proliferation	t-cell receptor complex location	radiation chimera disorder	Betaglycan activity
adaptive immune response	provirus location	dentatorubral-pallidoluysian atrophy	interleukin-10 binding activity
cell recognition	integral to membrane	Listeriosis	interleukin-23 binding activity
Immunity, Cellular	fully spanning the plasma membrane	Diabetes, Autoimmune	interleukin-7 receptor activity
RANTES production	Endosomes	epstein-barr virus infections	granulocyte-macrophage colony stimulating factor activity
Chemotaxis, Leukocyte	Intermediate Filaments	Allergic asthma	interleukin-8 receptor binding activity
Cross-Priming	death-inducing signaling complex location	lymphoproliferative syndrome, x-linked, 1	epidermal growth factor receptor activity
pathologic cytolysis	juxtamembrane	Arenaviridae Infections	interleukin-21 receptor activity
