# Supplementary material for: Common disease signatures from gene expression analysis in Huntington’s disease human blood and brain
Source: Orphanet J Rare Dis. 2016 Aug 1;11:97. doi: 10.1186/s13023-016-0475-2 (PMC4968014; doi:10.1186/s13023-016-0475-2)
Supplement: Additional file 5 — Gene identifiers of blood modules associated with HD. In this file we include the gene identifiers that constitute each module in blood that is associated with HD. (XLS 84 kb) [file 13023_2016_475_MOESM5_ESM.xls]

## Sheet: blue
ENSG00000115808
ENSG00000247596
ENSG00000136758
ENSG00000158555
ENSG00000235194
ENSG00000135587
ENSG00000135632
ENSG00000147155
ENSG00000112531
ENSG00000009830
ENSG00000178922
ENSG00000167807
ENSG00000159082
ENSG00000198160
ENSG00000076924
ENSG00000180035
ENSG00000090054
ENSG00000213402
ENSG00000164597
ENSG00000173163
ENSG00000167685
ENSG00000106404
ENSG00000166855
ENSG00000096080
ENSG00000175463
ENSG00000166333
ENSG00000116473
ENSG00000142765
ENSG00000111647
ENSG00000156313
ENSG00000184787
ENSG00000168476
ENSG00000050130
ENSG00000164967
ENSG00000165389
ENSG00000164032
ENSG00000167604
ENSG00000234241
ENSG00000240972
ENSG00000171574
ENSG00000109790
ENSG00000132394
ENSG00000137817
ENSG00000104679
ENSG00000197540
ENSG00000169660
ENSG00000156127
ENSG00000055955
ENSG00000162073
ENSG00000101161
ENSG00000175213
ENSG00000203993
ENSG00000136381
ENSG00000162910
ENSG00000122203
ENSG00000103319
ENSG00000175155
ENSG00000115446
ENSG00000104731
ENSG00000102900
ENSG00000142303
ENSG00000163517
ENSG00000163513
ENSG00000164896
ENSG00000104886
ENSG00000148308
ENSG00000234771
ENSG00000167280
ENSG00000135124
ENSG00000164306
ENSG00000100401
ENSG00000184117
ENSG00000137776
ENSG00000157833
ENSG00000215041
ENSG00000175634
ENSG00000231721
ENSG00000140993
ENSG00000134153
ENSG00000124399
ENSG00000129103
ENSG00000147679
ENSG00000246813
ENSG00000025770
ENSG00000134802
ENSG00000141385
ENSG00000124209
ENSG00000121671
ENSG00000144848
ENSG00000139546
ENSG00000103978
ENSG00000169710
ENSG00000155744
ENSG00000124226
ENSG00000122515
ENSG00000088930
ENSG00000162704
ENSG00000135604
ENSG00000186577
ENSG00000150712
ENSG00000246705
ENSG00000206597
ENSG00000176978
ENSG00000161204
ENSG00000131748
ENSG00000240052
ENSG00000142655
ENSG00000196227
ENSG00000247556
ENSG00000154930
ENSG00000100711
ENSG00000243749
ENSG00000187838
ENSG00000131462
ENSG00000147533
ENSG00000188070
ENSG00000087884
ENSG00000196975
ENSG00000013725
ENSG00000114395
ENSG00000227755
ENSG00000114933
ENSG00000165355
ENSG00000130810
ENSG00000131051
ENSG00000138592
ENSG00000138593
ENSG00000110442
ENSG00000153179
ENSG00000142546
ENSG00000011132
ENSG00000127554
ENSG00000134970
ENSG00000230551
ENSG00000144524
ENSG00000122257
ENSG00000067365
ENSG00000132716
ENSG00000115419
ENSG00000196405
ENSG00000130449
ENSG00000171222
ENSG00000135250
ENSG00000132153
ENSG00000135870
ENSG00000055609
ENSG00000164081
ENSG00000168056
ENSG00000169100
ENSG00000122042
ENSG00000170430
ENSG00000177600
ENSG00000113712
ENSG00000184384
ENSG00000105700
ENSG00000186834
ENSG00000179532
ENSG00000125611
ENSG00000171097
ENSG00000129968
ENSG00000132879
ENSG00000179094
ENSG00000073584
ENSG00000132466
ENSG00000132463
ENSG00000132792
ENSG00000115282
ENSG00000126246
ENSG00000007923
ENSG00000160216
ENSG00000116138
ENSG00000198818
ENSG00000198814
ENSG00000075826
ENSG00000142173
ENSG00000185324
ENSG00000127415
ENSG00000159210
ENSG00000120662
ENSG00000179151
ENSG00000230793
ENSG00000117036
ENSG00000147133
ENSG00000127445
ENSG00000197448
ENSG00000167397
ENSG00000008294
ENSG00000171634
ENSG00000174851
ENSG00000089060
ENSG00000130758
ENSG00000090565
ENSG00000097033
ENSG00000167747
ENSG00000177565
ENSG00000102119
ENSG00000048649
ENSG00000173540
ENSG00000107175
ENSG00000100239
ENSG00000167525
ENSG00000250506
ENSG00000063180
ENSG00000157778
ENSG00000179409
ENSG00000141258
ENSG00000122545
ENSG00000188290
ENSG00000108021
ENSG00000119004
ENSG00000149932
ENSG00000114480
ENSG00000151414
ENSG00000149541
ENSG00000146281
ENSG00000146066
ENSG00000117289
ENSG00000171928
ENSG00000143970
ENSG00000119707
ENSG00000111276
ENSG00000107443
ENSG00000197386
ENSG00000187860
ENSG00000158850
ENSG00000171497
ENSG00000171492
ENSG00000070366
ENSG00000099800
ENSG00000108518
ENSG00000148824
ENSG00000159479
ENSG00000167625
ENSG00000177352
ENSG00000166974
ENSG00000065717
ENSG00000163703
ENSG00000136877
ENSG00000105258
ENSG00000221914
ENSG00000100991
ENSG00000165934
ENSG00000126001
ENSG00000170004
ENSG00000179562
ENSG00000104518
ENSG00000004777
ENSG00000066117
ENSG00000101166
ENSG00000076984
ENSG00000213930
ENSG00000115464
ENSG00000233621
ENSG00000244560
ENSG00000167799
ENSG00000163947
ENSG00000122299
ENSG00000160131
ENSG00000103275
ENSG00000143258
ENSG00000106992
ENSG00000138279
ENSG00000125450
ENSG00000213339
ENSG00000125846
ENSG00000130227
ENSG00000170468
ENSG00000128191
ENSG00000160072
ENSG00000138073
ENSG00000138074
ENSG00000174684
ENSG00000113742
ENSG00000150961
ENSG00000165752
ENSG00000169884
ENSG00000165288
ENSG00000155252
ENSG00000197417
ENSG00000104863
ENSG00000106336
ENSG00000166140
ENSG00000161265
ENSG00000161267
ENSG00000095951
ENSG00000233038
ENSG00000148297
ENSG00000216676
ENSG00000054219
ENSG00000248602
ENSG00000167716
ENSG00000171425
ENSG00000109171
ENSG00000245164
ENSG00000143398
ENSG00000116221
ENSG00000169733
ENSG00000118655
ENSG00000158716
ENSG00000107281
ENSG00000255242
ENSG00000002822
ENSG00000130748
ENSG00000187609
ENSG00000105281
ENSG00000153113
ENSG00000041988
ENSG00000109079
ENSG00000140675
ENSG00000138641
ENSG00000172366
ENSG00000130311
ENSG00000155307
ENSG00000243207
ENSG00000108622
ENSG00000138101
ENSG00000183023
ENSG00000186792
ENSG00000112511
ENSG00000112514
ENSG00000164024
ENSG00000243449
ENSG00000121848
ENSG00000165916
ENSG00000034053
ENSG00000204316
ENSG00000130299
ENSG00000109787
ENSG00000138600
ENSG00000055208
ENSG00000153975
ENSG00000137802
ENSG00000160813
ENSG00000102898
ENSG00000102890
ENSG00000102897
ENSG00000151466
ENSG00000185420
ENSG00000205423
ENSG00000118046
ENSG00000141568
ENSG00000188690
ENSG00000133466
ENSG00000149823
ENSG00000226593
ENSG00000015532
ENSG00000239857
ENSG00000183444
ENSG00000164880
ENSG00000155380
ENSG00000133265
ENSG00000075884
ENSG00000008710
ENSG00000158106
ENSG00000058272
ENSG00000136826
ENSG00000094914
ENSG00000133657
ENSG00000146457
ENSG00000137880
ENSG00000111731
ENSG00000103495
ENSG00000225471
ENSG00000196371
ENSG00000198625
ENSG00000007202
ENSG00000129493
ENSG00000122140
ENSG00000174839
ENSG00000176473
ENSG00000118495
ENSG00000154305
ENSG00000158887
ENSG00000165813
ENSG00000126106
ENSG00000125835
ENSG00000125166
ENSG00000142694
ENSG00000136717
ENSG00000131591
ENSG00000132024
ENSG00000196510
ENSG00000124541
ENSG00000128596
ENSG00000177700
ENSG00000105607
ENSG00000165688
ENSG00000165689
ENSG00000090097
ENSG00000249624
ENSG00000047457
ENSG00000157593
ENSG00000198517
ENSG00000147526
ENSG00000145014
ENSG00000145012
ENSG00000086589
ENSG00000156973
ENSG00000114388
ENSG00000091436
ENSG00000164691
ENSG00000183828
ENSG00000103145
ENSG00000176020
ENSG00000198286
ENSG00000166997
ENSG00000167895
ENSG00000064763
ENSG00000065413
ENSG00000153922
ENSG00000197860
ENSG00000153147
ENSG00000115170
ENSG00000244625
ENSG00000188921
ENSG00000073536
ENSG00000107874
ENSG00000107872
ENSG00000110697
ENSG00000170037
ENSG00000171940
ENSG00000139508
ENSG00000119729
ENSG00000111252
ENSG00000182544
ENSG00000185019
ENSG00000205784
ENSG00000123353
ENSG00000126456
ENSG00000091009
ENSG00000158290
ENSG00000011376
ENSG00000149136
ENSG00000129071
ENSG00000121680
ENSG00000133574
ENSG00000141965
ENSG00000148343
ENSG00000139637
ENSG00000139624
ENSG00000179364
ENSG00000115904
ENSG00000112851
ENSG00000127952
ENSG00000186827
ENSG00000131788
ENSG00000100097
ENSG00000117419
ENSG00000151576
ENSG00000184588
ENSG00000228589
ENSG00000225697
ENSG00000027847
ENSG00000166313
ENSG00000163964
ENSG00000178694
ENSG00000116128
ENSG00000113575
ENSG00000103253
ENSG00000144224
ENSG00000087095
ENSG00000214517
ENSG00000108312
ENSG00000124702
ENSG00000167930
ENSG00000120616
ENSG00000167543
ENSG00000132356
ENSG00000137275
ENSG00000068784
ENSG00000188177
ENSG00000104064
ENSG00000121851
ENSG00000168807
ENSG00000166166
ENSG00000255833
ENSG00000137070
ENSG00000101945
ENSG00000101940
ENSG00000236680
ENSG00000105676
ENSG00000115234
ENSG00000115239
ENSG00000154358
ENSG00000186010
ENSG00000183628
ENSG00000167770
ENSG00000167775
ENSG00000145868
ENSG00000129351
ENSG00000112079
ENSG00000113163
ENSG00000040531
ENSG00000121964
ENSG00000095787
ENSG00000172663
ENSG00000128626
ENSG00000139266
ENSG00000001497
ENSG00000005448
ENSG00000135002
ENSG00000167468
ENSG00000099624
ENSG00000139193
ENSG00000119718
ENSG00000010539
ENSG00000197530
ENSG00000104812
ENSG00000163349
ENSG00000137133
ENSG00000188038
ENSG00000077348
ENSG00000153207
ENSG00000161677
ENSG00000126581
ENSG00000087111
ENSG00000138629
ENSG00000139974
ENSG00000145675
ENSG00000100304
ENSG00000182923
ENSG00000246922
ENSG00000102218
ENSG00000150990
ENSG00000104524
ENSG00000197150
ENSG00000138398
ENSG00000178764
ENSG00000085433
ENSG00000126773
ENSG00000131116
ENSG00000118260
ENSG00000149809
ENSG00000205560
ENSG00000177830
ENSG00000181652
ENSG00000105939
ENSG00000154832
ENSG00000152061
ENSG00000109861
ENSG00000137764
ENSG00000068831
ENSG00000094975
ENSG00000179119
ENSG00000137200
ENSG00000152457
ENSG00000188126
ENSG00000182183
ENSG00000169895
ENSG00000183751
ENSG00000125656
ENSG00000125650
ENSG00000125652
ENSG00000178982
ENSG00000159069
ENSG00000159063
ENSG00000161277
ENSG00000176410
ENSG00000136059
ENSG00000173137
ENSG00000101997
ENSG00000100023
ENSG00000111897
ENSG00000164828
ENSG00000167702
ENSG00000094631
ENSG00000157538
ENSG00000102158
ENSG00000131381
ENSG00000135407
ENSG00000131966
ENSG00000134575
ENSG00000167985
ENSG00000159256
ENSG00000214706
ENSG00000176371
ENSG00000172613
ENSG00000169813
ENSG00000108061
ENSG00000103260
ENSG00000213209
ENSG00000168374
ENSG00000255863
ENSG00000160688
ENSG00000071889
ENSG00000084774
ENSG00000169221
ENSG00000134046
ENSG00000168172
ENSG00000166311
ENSG00000183655
ENSG00000204946
ENSG00000120942
ENSG00000169976
ENSG00000137166
ENSG00000131473
ENSG00000065883
ENSG00000146676
ENSG00000062822
ENSG00000099849
ENSG00000106261
ENSG00000166507
ENSG00000166508
ENSG00000104320
ENSG00000243477
ENSG00000043143
ENSG00000164941
ENSG00000173566
ENSG00000126602
ENSG00000121058
ENSG00000109046
ENSG00000162585
ENSG00000182957
ENSG00000163728
ENSG00000108963
ENSG00000108961
ENSG00000204524
ENSG00000241399
ENSG00000177106
ENSG00000173681
ENSG00000116668
ENSG00000117139
ENSG00000109586
ENSG00000163393
ENSG00000065802
ENSG00000140749
ENSG00000146963
ENSG00000108883
ENSG00000251023
ENSG00000185614
ENSG00000112679
ENSG00000100429
ENSG00000228300
ENSG00000012963
ENSG00000130193
ENSG00000129282
ENSG00000138030
ENSG00000181396
ENSG00000145495
ENSG00000145494
ENSG00000138801
ENSG00000105717
ENSG00000134262
ENSG00000114867
ENSG00000242028
ENSG00000120162
ENSG00000174374
ENSG00000232063
ENSG00000087263
ENSG00000068120
ENSG00000151552
ENSG00000156026
ENSG00000162191
ENSG00000186654
ENSG00000119446
ENSG00000141447
ENSG00000074054
ENSG00000132600
ENSG00000172409
ENSG00000150753
ENSG00000092871
ENSG00000176340
ENSG00000144468
ENSG00000132950
ENSG00000136709
ENSG00000141179
ENSG00000067221
ENSG00000134283
ENSG00000134285
ENSG00000168003
ENSG00000162729
ENSG00000185100
ENSG00000123685
ENSG00000156735
ENSG00000159388
ENSG00000082701
ENSG00000118873
ENSG00000214293
ENSG00000169253
ENSG00000006025
ENSG00000159176
ENSG00000032219
ENSG00000109133
ENSG00000132680
ENSG00000145020
ENSG00000145029
ENSG00000148429
ENSG00000143466
ENSG00000166685
ENSG00000162302
ENSG00000254536
ENSG00000256390
ENSG00000124243
ENSG00000092199
ENSG00000118363
ENSG00000048740
ENSG00000101413
ENSG00000033030
ENSG00000159423
ENSG00000106089
ENSG00000257949
ENSG00000126091
ENSG00000186891
ENSG00000011485
ENSG00000179627
ENSG00000243696
ENSG00000067836
ENSG00000104129
ENSG00000182557
ENSG00000185024
ENSG00000131400
ENSG00000109689
ENSG00000116199
ENSG00000151694
ENSG00000184207
ENSG00000168710
ENSG00000108504
ENSG00000186174
ENSG00000164062
ENSG00000081237
ENSG00000171503
ENSG00000144909
ENSG00000139914
ENSG00000100360
ENSG00000100983
ENSG00000106003
ENSG00000186818
ENSG00000104093
ENSG00000100644
ENSG00000197170
ENSG00000205707
ENSG00000162927
ENSG00000175166
ENSG00000172243
ENSG00000213689
ENSG00000116353
ENSG00000100083
ENSG00000117408
ENSG00000103066
ENSG00000251357
ENSG00000142684
ENSG00000176108
ENSG00000176101
ENSG00000066084
ENSG00000117640
ENSG00000105953
ENSG00000132635
ENSG00000118162
ENSG00000105372
ENSG00000155893
ENSG00000185347
ENSG00000213341
ENSG00000149582
ENSG00000123154
ENSG00000168216
ENSG00000168214
ENSG00000167925
ENSG00000125875
ENSG00000255965
ENSG00000130255
ENSG00000128185
ENSG00000135999
ENSG00000023516
ENSG00000149084
ENSG00000107099
ENSG00000248966
ENSG00000166133
ENSG00000249705
ENSG00000117480
ENSG00000099904
ENSG00000181744
ENSG00000182208
ENSG00000165138
ENSG00000196187
ENSG00000006015
ENSG00000135469
ENSG00000082074
ENSG00000075151
ENSG00000063176
ENSG00000144233
ENSG00000182319

## Sheet: green
ENSG00000175073
ENSG00000176390
ENSG00000136754
ENSG00000180667
ENSG00000164754
ENSG00000067840
ENSG00000162144
ENSG00000138468
ENSG00000037749
ENSG00000151151
ENSG00000112697
ENSG00000187257
ENSG00000138411
ENSG00000100483
ENSG00000135535
ENSG00000099246
ENSG00000157450
ENSG00000148110
ENSG00000117153
ENSG00000171988
ENSG00000108256
ENSG00000197323
ENSG00000197329
ENSG00000114450
ENSG00000183475
ENSG00000155629
ENSG00000113532
ENSG00000165071
ENSG00000104388
ENSG00000104964
ENSG00000171862
ENSG00000172007
ENSG00000151743
ENSG00000105887
ENSG00000118564
ENSG00000134152
ENSG00000163788
ENSG00000153339
ENSG00000112406
ENSG00000121486
ENSG00000081320
ENSG00000213639
ENSG00000111885
ENSG00000118482
ENSG00000242128
ENSG00000126858
ENSG00000197601
ENSG00000123983
ENSG00000007264
ENSG00000070961
ENSG00000198821
ENSG00000117616
ENSG00000143815
ENSG00000197043
ENSG00000182841
ENSG00000253948
ENSG00000083642
ENSG00000144445
ENSG00000116044
ENSG00000121741
ENSG00000065243
ENSG00000118308
ENSG00000164463
ENSG00000106392
ENSG00000128585
ENSG00000166233
ENSG00000135049
ENSG00000146540
ENSG00000136021
ENSG00000064012
ENSG00000111802
ENSG00000257181
ENSG00000256586
ENSG00000255112
ENSG00000065615
ENSG00000119953
ENSG00000026103
ENSG00000129292
ENSG00000065154
ENSG00000152518
ENSG00000119541
ENSG00000135945
ENSG00000158636
ENSG00000136603
ENSG00000116679
ENSG00000107864
ENSG00000224097
ENSG00000156273
ENSG00000070423
ENSG00000091039
ENSG00000158863
ENSG00000188735
ENSG00000115339
ENSG00000186594
ENSG00000196505
ENSG00000110066
ENSG00000198408
ENSG00000116741
ENSG00000138814
ENSG00000245958
ENSG00000005812
ENSG00000119820
ENSG00000104763
ENSG00000184640
ENSG00000155097
ENSG00000160214
ENSG00000170325
ENSG00000161040
ENSG00000189306
ENSG00000189308
ENSG00000102786
ENSG00000105835
ENSG00000135655
ENSG00000105778
ENSG00000197930
ENSG00000009413
ENSG00000188554
ENSG00000068366
ENSG00000138756
ENSG00000172493
ENSG00000117505
ENSG00000203644
ENSG00000135932
ENSG00000123728
ENSG00000135317
ENSG00000134215
ENSG00000142230
ENSG00000143622
ENSG00000027697
ENSG00000146476
ENSG00000166734
ENSG00000182173
ENSG00000069943
ENSG00000083799
ENSG00000188906
ENSG00000113369
ENSG00000155096
ENSG00000106799
ENSG00000167123
ENSG00000211455
ENSG00000138688
ENSG00000134574
ENSG00000117859
ENSG00000103540
ENSG00000103544
ENSG00000108510
ENSG00000167083
ENSG00000136448
ENSG00000130150
ENSG00000039319
ENSG00000215717
ENSG00000150457
ENSG00000100997
ENSG00000119328
ENSG00000154188
ENSG00000230583
ENSG00000132825
ENSG00000103335
ENSG00000180096
ENSG00000058453
ENSG00000161791
ENSG00000243811
ENSG00000133250
ENSG00000176853
ENSG00000105948
ENSG00000169967
ENSG00000109466
ENSG00000108599
ENSG00000164327
ENSG00000130066
ENSG00000143751
ENSG00000123143
ENSG00000157107
ENSG00000087253
ENSG00000198964
ENSG00000198961
ENSG00000138071
ENSG00000163013
ENSG00000092531
ENSG00000129932
ENSG00000205133
ENSG00000136044
ENSG00000223380
ENSG00000152443
ENSG00000169299
ENSG00000114166
ENSG00000164830
ENSG00000177595
ENSG00000174106
ENSG00000129083
ENSG00000115548
ENSG00000168288
ENSG00000132912
ENSG00000116793
ENSG00000149016
ENSG00000100503
ENSG00000089597
ENSG00000147894
ENSG00000119777
ENSG00000165650
ENSG00000112701
ENSG00000083312
ENSG00000237984
ENSG00000116406
ENSG00000113580
ENSG00000256061
ENSG00000173559
ENSG00000132388
ENSG00000148634
ENSG00000115145
ENSG00000165490
ENSG00000119314
ENSG00000141564
ENSG00000145715
ENSG00000107290
ENSG00000087338
ENSG00000116489
ENSG00000111011
ENSG00000124875
ENSG00000118985
ENSG00000085832
ENSG00000168096
ENSG00000119396
ENSG00000196378
ENSG00000161618
ENSG00000172845
ENSG00000083223
ENSG00000071537
ENSG00000118496
ENSG00000159685
ENSG00000134371
ENSG00000122643
ENSG00000161395
ENSG00000231793
ENSG00000170802
ENSG00000135679
ENSG00000166130
ENSG00000235505
ENSG00000181284
ENSG00000101972
ENSG00000117222
ENSG00000116903
ENSG00000177548
ENSG00000036257
ENSG00000105447
ENSG00000162378
ENSG00000104343
ENSG00000051108
ENSG00000123575
ENSG00000130827
ENSG00000137449
ENSG00000110717
ENSG00000141959
ENSG00000006652
ENSG00000236345
ENSG00000055917
ENSG00000183207
ENSG00000126067
ENSG00000005882
ENSG00000142025
ENSG00000076555
ENSG00000126457
ENSG00000173930
ENSG00000178028
ENSG00000043093
ENSG00000141349
ENSG00000103522
ENSG00000185670
ENSG00000112651
ENSG00000166912
ENSG00000169131
ENSG00000120696
ENSG00000127951
ENSG00000125629
ENSG00000254995
ENSG00000132781
ENSG00000152242
ENSG00000140694
ENSG00000140691
ENSG00000157625
ENSG00000144228
ENSG00000139505
ENSG00000115524
ENSG00000248367
ENSG00000100934
ENSG00000130723
ENSG00000170832
ENSG00000197471
ENSG00000112234
ENSG00000133703
ENSG00000107242
ENSG00000196850
ENSG00000105671
ENSG00000186908
ENSG00000215914
ENSG00000167193
ENSG00000081087
ENSG00000084073
ENSG00000225135
ENSG00000256910
ENSG00000104375
ENSG00000163848
ENSG00000137414
ENSG00000134198
ENSG00000169826
ENSG00000155903
ENSG00000079950
ENSG00000168300
ENSG00000108932
ENSG00000058091
ENSG00000249115
ENSG00000189180
ENSG00000135766
ENSG00000138459
ENSG00000175471
ENSG00000172795
ENSG00000233686
ENSG00000117335
ENSG00000114978
ENSG00000115085
ENSG00000115084
ENSG00000256087
ENSG00000166946
ENSG00000133639
ENSG00000138081
ENSG00000152926
ENSG00000135837
ENSG00000174718
ENSG00000073756
ENSG00000071189
ENSG00000139687
ENSG00000164576
ENSG00000067900
ENSG00000157800
ENSG00000176597
ENSG00000198604
ENSG00000156642
ENSG00000173890
ENSG00000164823
ENSG00000162702
ENSG00000117625
ENSG00000152804
ENSG00000140299
ENSG00000244491
ENSG00000164983
ENSG00000133316
ENSG00000155265
ENSG00000143669
ENSG00000178904
ENSG00000058063
ENSG00000145780
ENSG00000215301
ENSG00000127804
ENSG00000173597
ENSG00000159884
ENSG00000109458
ENSG00000205269
ENSG00000171456
ENSG00000110315
ENSG00000173762
ENSG00000152520
ENSG00000054983
ENSG00000121931
ENSG00000136404
ENSG00000175928
ENSG00000071894
ENSG00000108798
ENSG00000140396
ENSG00000104517
ENSG00000096384
ENSG00000096968
ENSG00000141556
ENSG00000085449
ENSG00000138433
ENSG00000115421
ENSG00000100784
ENSG00000196470
ENSG00000090376
ENSG00000153250
ENSG00000101596
ENSG00000137752
ENSG00000145332
ENSG00000136161
ENSG00000138032
ENSG00000089336
ENSG00000165240
ENSG00000198189
ENSG00000123609
ENSG00000090863
ENSG00000189409
ENSG00000213658
ENSG00000151553
ENSG00000114127
ENSG00000109332
ENSG00000171100
ENSG00000198399
ENSG00000136536
ENSG00000116266
ENSG00000169193
ENSG00000257594
ENSG00000164603
ENSG00000121879
ENSG00000164190
ENSG00000185101
ENSG00000123684
ENSG00000248487
ENSG00000144635
ENSG00000104885
ENSG00000169255
ENSG00000229124
ENSG00000168615
ENSG00000108469
ENSG00000185728
ENSG00000164251
ENSG00000198060
ENSG00000196954
ENSG00000100242
ENSG00000143793
ENSG00000157764
ENSG00000164938
ENSG00000132522
ENSG00000153936
ENSG00000137845
ENSG00000153487
ENSG00000144504
ENSG00000133104
ENSG00000012660
ENSG00000106780
ENSG00000151327
ENSG00000167136
ENSG00000215114
ENSG00000035681
ENSG00000048828
ENSG00000112763
ENSG00000180233
ENSG00000151883
ENSG00000080371
ENSG00000021574
ENSG00000110422
ENSG00000186810
ENSG00000137575
ENSG00000139323
ENSG00000139496
ENSG00000101752
ENSG00000093000
ENSG00000198363
ENSG00000163950
ENSG00000101224
ENSG00000111052
ENSG00000108582
ENSG00000100297
ENSG00000123159
ENSG00000170185
ENSG00000215019
ENSG00000048392
ENSG00000138069
ENSG00000141933
ENSG00000164144
ENSG00000138386
ENSG00000139160
ENSG00000163635
ENSG00000023287
ENSG00000112242
ENSG00000185261
ENSG00000169429
ENSG00000170340
ENSG00000105483

## Sheet: orangered4
ENSG00000164418
ENSG00000212658
ENSG00000255847
ENSG00000172678
ENSG00000216718
ENSG00000254004
ENSG00000235821
ENSG00000228997
ENSG00000173805
ENSG00000257638
ENSG00000198218
ENSG00000239315
ENSG00000179157
ENSG00000239291
ENSG00000158748
ENSG00000242858
ENSG00000239246
ENSG00000226945
ENSG00000116521
ENSG00000238932
ENSG00000229643
ENSG00000248318
ENSG00000230020
ENSG00000085662
ENSG00000215326
ENSG00000256963
ENSG00000165943
ENSG00000089250
ENSG00000225246
ENSG00000232368
ENSG00000239615
ENSG00000237953
ENSG00000144406
ENSG00000232217
ENSG00000236813
ENSG00000228379
ENSG00000151778
ENSG00000140830
ENSG00000237709
ENSG00000223568
ENSG00000187893
ENSG00000224646
ENSG00000162511
ENSG00000256618
ENSG00000169282
ENSG00000197582

## Sheet: plum1
ENSG00000129474
ENSG00000002587
ENSG00000116014
ENSG00000104883
ENSG00000175582
ENSG00000114107
ENSG00000149179
ENSG00000124920
ENSG00000171444
ENSG00000162004
ENSG00000197299
ENSG00000186648
ENSG00000105974
ENSG00000001460
ENSG00000120903
ENSG00000176273
ENSG00000215105
ENSG00000070087
ENSG00000232022
ENSG00000115257
ENSG00000229982
ENSG00000178078
ENSG00000205581
ENSG00000071539
ENSG00000152217
ENSG00000106366
ENSG00000168350
ENSG00000224023
ENSG00000183208
ENSG00000181039
ENSG00000160752
ENSG00000256812
ENSG00000170835
ENSG00000170356
ENSG00000135643
ENSG00000135763
ENSG00000201221
ENSG00000145911
ENSG00000114529
ENSG00000181019
ENSG00000131016
ENSG00000188011
ENSG00000156475
ENSG00000198464
ENSG00000197465
ENSG00000140104

## Sheet: plum2
ENSG00000100314
ENSG00000142512
ENSG00000185862
ENSG00000255423
ENSG00000186522
ENSG00000227973
ENSG00000224280
ENSG00000228113
ENSG00000169402
ENSG00000100124
ENSG00000170035
ENSG00000179241
ENSG00000146872
ENSG00000112761
ENSG00000175894
ENSG00000165555
ENSG00000154856
ENSG00000233029

## Sheet: salmon4
ENSG00000005471
ENSG00000197046
ENSG00000214106
ENSG00000238649
ENSG00000180776
ENSG00000118976
ENSG00000150760
ENSG00000250903
ENSG00000187260
ENSG00000170949
ENSG00000213020
ENSG00000174243
ENSG00000188004
ENSG00000102878
ENSG00000242324
ENSG00000152433
ENSG00000231752

## Sheet: thistle2
ENSG00000249124
ENSG00000152894
ENSG00000160551
ENSG00000234184
ENSG00000130731
ENSG00000108515
ENSG00000197808
ENSG00000104907
ENSG00000183647
ENSG00000230182
ENSG00000179057
ENSG00000256039
ENSG00000248161
ENSG00000100596
ENSG00000223396
ENSG00000163157
ENSG00000100147

## Sheet: violet
ENSG00000211689
ENSG00000170522
ENSG00000136950
ENSG00000225720
ENSG00000157985
ENSG00000007402
ENSG00000168229
ENSG00000171476
ENSG00000082458
ENSG00000181104
ENSG00000132718
ENSG00000152969
ENSG00000162676
ENSG00000161570
ENSG00000100453
ENSG00000100450
ENSG00000176083
ENSG00000089692
ENSG00000139187
ENSG00000117281
ENSG00000109956
ENSG00000171596
ENSG00000164483
ENSG00000198846
ENSG00000133067
ENSG00000174600
ENSG00000189350
ENSG00000129277
ENSG00000163508
ENSG00000197077
ENSG00000205336
ENSG00000185090
ENSG00000137441
ENSG00000141736
ENSG00000116824
ENSG00000227191
ENSG00000115523
ENSG00000125864
ENSG00000135362
ENSG00000073861
ENSG00000069702
ENSG00000119714
ENSG00000181847
ENSG00000180739
ENSG00000180644
ENSG00000134539
ENSG00000185697
ENSG00000176049
ENSG00000116667
ENSG00000048028
ENSG00000150687
ENSG00000108370
ENSG00000229474
ENSG00000088179
ENSG00000148019
ENSG00000170962
ENSG00000162383
ENSG00000172653
ENSG00000153563
ENSG00000150045
ENSG00000117560
ENSG00000026751
