# Supplementary material for: Common disease signatures from gene expression analysis in Huntington’s disease human blood and brain
Source: Orphanet J Rare Dis. 2016 Aug 1;11:97. doi: 10.1186/s13023-016-0475-2 (PMC4968014; doi:10.1186/s13023-016-0475-2)
Supplement: Additional file 7 — Immune response signature. In this file we include detailed information about the immune response signature, including the annotations and gene identifiers of each module that participates in this signature. (XLS 15 kb) [file 13023_2016_475_MOESM7_ESM.xls]

## Sheet: blood_module_annotations_BP
transcription-coupled nucleotide-excision repair
Lymphocyte Activation
cell activation
t-cell activation
Antigen Presentation
major histocompatibility complex location
antibody -dependent cell cytotoxicity
Cell development
cytokine production
t cell differentiation
killer activity
cytokine secretion
t-cell proliferation
adaptive immune response
cell recognition
Immunity, Cellular
RANTES production
Chemotaxis, Leukocyte
Cross-Priming
pathologic cytolysis

## Sheet: caudate_module_annotations_BP
major histocompatibility complex location
Antigen Presentation
caveola assembly
transcription-coupled nucleotide-excision repair
membrane raft organization
cell recognition
Lymphocyte Activation
cell activation
Cross-Presentation
t-cell activation
cellular immune response
Cross-Priming
Antiviral Response
t-cell proliferation
response to interferon-gamma
Immunity, Cellular
cytokine secretion
cytokine production
adaptive immune response
mating type switching donor selection

## Sheet: blood_module_gene_ids
ENSG00000211689
ENSG00000170522
ENSG00000136950
ENSG00000225720
ENSG00000157985
ENSG00000007402
ENSG00000168229
ENSG00000171476
ENSG00000082458
ENSG00000181104
ENSG00000132718
ENSG00000152969
ENSG00000162676
ENSG00000161570
ENSG00000100453
ENSG00000100450
ENSG00000176083
ENSG00000089692
ENSG00000139187
ENSG00000117281
ENSG00000109956
ENSG00000171596
ENSG00000164483
ENSG00000198846
ENSG00000133067
ENSG00000174600
ENSG00000189350
ENSG00000129277
ENSG00000163508
ENSG00000197077
ENSG00000205336
ENSG00000185090
ENSG00000137441
ENSG00000141736
ENSG00000116824
ENSG00000227191
ENSG00000115523
ENSG00000125864
ENSG00000135362
ENSG00000073861
ENSG00000069702
ENSG00000119714
ENSG00000181847
ENSG00000180739
ENSG00000180644
ENSG00000134539
ENSG00000185697
ENSG00000176049
ENSG00000116667
ENSG00000048028
ENSG00000150687
ENSG00000108370
ENSG00000229474
ENSG00000088179
ENSG00000148019
ENSG00000170962
ENSG00000162383
ENSG00000172653
ENSG00000153563
ENSG00000150045
ENSG00000117560
ENSG00000026751

## Sheet: caudate_module_gene_ids
6772
567
857
10964
3134
22944
3106
3107
3106
3135
3135
3135
3135
3107
3106
157562
3105
10561
3107
3105
567
3107
3137
51056
3134
6772
