# Supplementary material for: Common disease signatures from gene expression analysis in Huntington’s disease human blood and brain
Source: Orphanet J Rare Dis. 2016 Aug 1;11:97. doi: 10.1186/s13023-016-0475-2 (PMC4968014; doi:10.1186/s13023-016-0475-2)
Supplement: Additional file 8 — SCA signature. In this file we include detailed information about the SCA signature, including the annotations and gene identifiers of each module that participates in this signature. (XLS 25 kb) [file 13023_2016_475_MOESM8_ESM.xls]

## Sheet: blood_module_annotations_disease
spinocerebellar ataxia 12
spinocerebellar ataxia 8
spinocerebellar ataxia type 2
Bloom Syndrome
spinocerebellar ataxia type 6 (disorder)
spinocerebellar ataxia type 7
machado-joseph disease
spinocerebellar ataxia type 1
spinocerebellar ataxia 10
Werner Syndrome
spinocerebellar ataxia 17
Ataxia, Spinocerebellar
cholesterol ester storage disease
type 2 (disorder) pachyonychia congenita
jadassohn lewandowsky type pachyonychia congenita
spinocerebellar ataxia 14
Wolman Disease
Diastrophic dysplasia
spinocerebellar degeneration
Hypogonadotropic hypogonadism

## Sheet: caudate_1_module_annotations_disease
neu-laxova syndrome
Rieger syndrome
paroxysmal kinesigenic choreoathetosis
spinocerebellar ataxia type 1
Ataxia, Spinocerebellar
spinocerebellar ataxia type 6 (disorder)
spinocerebellar ataxia 12
machado-joseph disease
spinocerebellar ataxia type 2
spinocerebellar ataxia type 7
spinocerebellar ataxia 8
spinocerebellar ataxia 10
spinocerebellar ataxia 17
type i primary hyperoxaluria
tuberous sclerosis 2 (disorder)
niemann-pick disease, type c
type 2 (disorder) pachyonychia congenita
hereditary gingival fibromatosis
ancell-spiegler cylindromas
Noonan Syndrome

## Sheet: caudate_2_module_annotations_disease
spinocerebellar ataxia 10
spinocerebellar ataxia type 7
opitz-frias syndrome
spinocerebellar ataxia 12
spinocerebellar ataxia 8
Ataxia, Spinocerebellar
spinocerebellar ataxia type 1
machado-joseph disease
wieacker-wolff syndrome
Rieger syndrome
spinocerebellar ataxia 17
spinocerebellar ataxia type 2
spinocerebellar ataxia type 6 (disorder)
fukuyama type congenital muscular dystrophy
congenital muscular dystrophy (disorder)
turcot syndrome (disorder)
paroxysmal kinesigenic choreoathetosis
alpha-Dystroglycanopathies
spinocerebellar degeneration
rubinstein-taybi syndrome

## Sheet: blood_module_gene_ids
ENSG00000129474
ENSG00000002587
ENSG00000116014
ENSG00000104883
ENSG00000175582
ENSG00000114107
ENSG00000149179
ENSG00000124920
ENSG00000171444
ENSG00000162004
ENSG00000197299
ENSG00000186648
ENSG00000105974
ENSG00000001460
ENSG00000120903
ENSG00000176273
ENSG00000215105
ENSG00000070087
ENSG00000232022
ENSG00000115257
ENSG00000229982
ENSG00000178078
ENSG00000205581
ENSG00000071539
ENSG00000152217
ENSG00000106366
ENSG00000168350
ENSG00000224023
ENSG00000183208
ENSG00000181039
ENSG00000160752
ENSG00000256812
ENSG00000170835
ENSG00000170356
ENSG00000135643
ENSG00000135763
ENSG00000201221
ENSG00000145911
ENSG00000114529
ENSG00000181019
ENSG00000131016
ENSG00000188011
ENSG00000156475
ENSG00000198464
ENSG00000197465
ENSG00000140104

## Sheet: caudate_module_1_gene_ids
7534
7534
9804
8766
8079
6749
10527
10096
7533
5870
10949
2804
526
10726
4043
1488
7322
11176
10625
5412
52
52
2181
7283
9779
6059
25820
60496
27122
11161
5604
8731
6433
2729
9656
983
23229
477
6252
10654
8836
4123
4925
10946
88
23637
9984
1294
79882
5999
10959
3631
1462
5498
2009
9938
8945
10518
1949
5930
3976
2743
2743
9201
10520
2161
1047
7884
3598
3981
55117
5153
18
7458
3338
2566
1991
10681
10472
8814
783
414
5511
11030
81605
2196
55691
6046
2805
5110
51382
6234
5162
22992
10524
25977
5437
4094
9412
4200
60343
5631
23291
9373
27065
4345
5228
3840
54520
23608
10197
1854
4891
7881
22902
6854
2516
47
27077
10653
440915
2137
11120
8671
27113
8674
8565
10137
114932
9581
5594
23253
8473
55187
7027
23053
55251
80273
23505
8677
10102
7334
8312
10484
23158
5066
85453
400506
23328
23130
5510
1795
91316
26469
116039
8476
11056
3831
10682
5521
23543
23363
3326
2257
8288
534
291
114791
6046
25763
7221
8476
643376
56271
11179
642636
388650
25844
55567
253143
6530
2683
3708
11161
155
64582
6834
23588
1E+08
64847
9240
10460
64766
9569
28978
79145
51309
55167
51547
26512
55228
55210
25852
51171
54980
55086
79639
5716
55614
57125
55285
57332
51501
55064
23263
550
54549
1456
79684
2259
64111
5361
1462
113791
29982
55209
55833
3191
1540
84900
196743
64755
5519
8994
56848
23328
10025
79034
27147
1856
4034
2597

## Sheet: caudate_module_2_gene_ids
9045
10397
2782
473
5894
26118
79602
6449
6414
11137
9779
2908
10180
4678
3799
54623
5977
6880
7716
9817
7994
10664
5519
2956
9652
1936
7572
9130
4753
10106
7111
55062
1036
4088
3241
7360
800
2157
8555
23499
10632
25814
8490
2824
5495
80303
54462
58473
1004
4281
23352
6925
91746
10299
7572
3241
4134
10042
9444
26130
23405
23380
222161
6925
4714
1936
57551
51109
56997
58526
64745
80135
10585
55636
29078
79797
55841
5101
5101
79818
51478
126321
55193
79842
55031
10443
23677
26137
23446
4134
4134
26088
26088
