# Supplementary material for: Common disease signatures from gene expression analysis in Huntington’s disease human blood and brain
Source: Orphanet J Rare Dis. 2016 Aug 1;11:97. doi: 10.1186/s13023-016-0475-2 (PMC4968014; doi:10.1186/s13023-016-0475-2)
Supplement: Additional file 10 — Vesicle transport signature. In this file we include detailed information about the vesicle transport signature, including the annotations and gene identifiers of each module that participates in this signature. (XLS 13 kb) [file 13023_2016_475_MOESM10_ESM.xls]

## Sheet: blood_module_annotations_CC
exocyst
sec6/8 complex
COP9 complex
recycling endosome
signalosome
SNARE complex
trans-golgi network
Endosomes
26s proteasome location
smad protein complex
clathrin adaptor
Golgi membrane
Golgi Apparatus
clathrin coat
Transport Vesicles
late endosome
clathrin-coated vesicles
ruffle membrane
endosomal sorting complex required for transport location
Early endosome

## Sheet: BA4_module_annotations_CC
gamma-secretase complex
SNARE complex
Endosomes
Synaptic Vesicles
recycling endosome
trans-golgi network
Transport Vesicles
Early endosome
synaptic vesicle membrane
Neurites
late endosome
clathrin-coated vesicles
cytoplasmic membrane-bounded vesicle
endosomal sorting complex required for transport location
glial fibrillary acidic protein location
Golgi Apparatus
recycling endosome membrane
clathrin adaptor
Growth Cones
cortical actin cytoskeleton

## Sheet: blood_module_gene_ids
ENSG00000029363
ENSG00000002586
ENSG00000181625
ENSG00000105755
ENSG00000084207
ENSG00000182473
ENSG00000065613
ENSG00000171443
ENSG00000176715
ENSG00000103249
ENSG00000221995
ENSG00000162642
ENSG00000101745
ENSG00000163681
ENSG00000198356
ENSG00000134030
ENSG00000158717
ENSG00000213599
ENSG00000165494
ENSG00000157353
ENSG00000178623
ENSG00000125734
ENSG00000213648
ENSG00000162236
ENSG00000242372
ENSG00000010295
ENSG00000145725
ENSG00000164077
ENSG00000063245
ENSG00000142227
ENSG00000179115
ENSG00000137221
ENSG00000123992
ENSG00000169727
ENSG00000105122
ENSG00000196535
ENSG00000132207
ENSG00000111667
ENSG00000114779
ENSG00000151092
ENSG00000132128
ENSG00000177189
ENSG00000179921
ENSG00000117000
ENSG00000115020
ENSG00000116191
ENSG00000100292

## Sheet: BA4_module_gene_ids
6319
6856
9341
25932
1182
7298
2729
51704
5962
1730
5663
8763
27252
9341
23190
57509
57509
6272
10215
151011
4684
9053
8301
2760
4684
79956
51104
